# Supplementary material for: A Robust Natural Rubber–Polyzwitterion Composite Hydrogel for Highly Enhanced Marine Anti-Biofouling
Source: Gels. 2025 Mar 14;11(3):203. doi: 10.3390/gels11030203 (PMC11942406; doi:10.3390/gels11030203)
Supplement: Supplementary file 1 [file gels-11-00203-s001.zip]

Archive with 1 entries (1 files):
- gels-3487761-supplementary.pdf
